# Supplementary material for: Three new species of Pilea (Urticaceae) from limestone karst in China
Source: PhytoKeys. 2012 Dec 28;(19):51–66. doi: 10.3897/phytokeys.19.3968 (PMC3597003; doi:10.3897/phytokeys.19.3968)
Supplement: XML Treatment for Pilea cavernicola [file phytokeys.19.3968-treatment1.xml]

<!DOCTYPE tp:taxon-treatment
  PUBLIC "-//TaxonX//DTD Taxonomic Treatment Publishing DTD v0 20100105//EN" "tax-treatment-NSO.dtd">
<tp:taxon-treatment xmlns:tp="http://www.plazi.org/taxpub"><tp:treatment-meta><mixed-citation publication-type="journal"><person-group><name><surname>Monro</surname><given-names>Alex K.</given-names></name><name><surname>Wei</surname><given-names>Y. G.</given-names></name><name><surname>Chen</surname><given-names>C. J.</given-names></name></person-group><article-title>Three new species of 
                    <italic>Pilea</italic> (Urticaceae) from limestone karst in China
                </article-title><source>PhytoKeys</source><day>28</day><month>12</month><year>2012</year><volume>2012</volume><issue>19</issue><fpage>51</fpage><lpage>66</lpage><pub-id pub-id-type="doi">10.3897/phytokeys.19.3968</pub-id></mixed-citation></tp:treatment-meta><tp:nomenclature><tp:taxon-name>
                    <tp:taxon-name-part taxon-name-part-type="genus">Pilea</tp:taxon-name-part>
                    <tp:taxon-name-part taxon-name-part-type="species">cavernicola</tp:taxon-name-part>
                <object-id xmlns:xlink="http://www.w3.org/1999/xlink" xlink:type="simple">urn:lsid:ipni.org:names:77123888-1</object-id>
								<object-id xmlns:xlink="http://www.w3.org/1999/xlink" xlink:type="simple">http://species-id.net/wiki/Pilea_cavernicola</object-id>
								</tp:taxon-name><tp:taxon-authority>A.K. Monro, C.J. Chen &amp; Y.G. Wei</tp:taxon-authority><tp:taxon-status xmlns:xlink="http://www.w3.org/1999/xlink" xlink:type="simple">sp. nov.</tp:taxon-status><xref ref-type="fig" rid="F1">Figs 1 A–E</xref><xref ref-type="fig" rid="F2">, 2 A–C</xref><xref ref-type="fig" rid="F3">, 3 A–B</xref></tp:nomenclature><tp:treatment-sec sec-type="Diagnosis"><title>Diagnosis.</title><p>Most similar to <italic><tp:taxon-name>Pilea scripta</tp:taxon-name></italic> from which it can be distinguished by the shorter stems, ovate rather than elliptic or oblong leaves, stipules with auriculate bases rather than deltate ones, the staminate tepals not ribbed and the sub-compressed elliptic rather than ovoid achenes with smooth non verrucose surfaces.</p></tp:treatment-sec><tp:treatment-sec sec-type="Type"><title>Type.</title><p><bold>China.</bold> Guangxi: Fengshan County, Paoli Town, Yangzi cave, 490 m, <named-content xmlns:xlink="http://www.w3.org/1999/xlink" content-type="dwc:verbatimCoordinates" xlink:type="simple">024°23'22.2"N, 107°03'59.1"E</named-content> (DMS), 9 May 2010, <italic>A. K. Monro &amp; Y.G. Wei 6669</italic> (holotype: IBK; isotypes: BM001001214, MO, PE).</p></tp:treatment-sec><tp:treatment-sec sec-type="Description"><title>Description.</title><p>Herb to 50 cm, terrestrial. Stems erect, drying brown, maroon to green when fresh, glabrous or pubescent at the nodes and towards the base, where pubescent the hairs 1.0 mm, erect, crooked, cystoliths fusiform, the internodes 23–300 × 1.5–2.5 mm, angulate to square in cross-section, striate. Stipules 2.5–4.0 mm, auriculate-ovate, drying brown. Leaves petiolate, distichous; petioles at each node subequal or unequal by ratio 1:1.1–2.8, 12–33 mm, pubescent or glabrous, where pubescent the hairs 1.0-1.25 mm, erect, weakly curved or crooked; laminae at each node equal or subequal, 26–90 × 12–46 mm, ovate, subchartaceous; 3-nerved, the lateral nerves visible for 2/3 or more of the lamina length, secondary nerves 7–11 pairs, borne 60–75° to the midrib, weakly curved; upper surface drying dark brown, green or bronze when fresh, glabrous, cystoliths densely scattered, less than 0.125 mm, elliptic and punctiform, midrib and secondary nerves sunken; lower surface drying brown to dark brown, pale green or flushed bronze-purplish when fresh, pubescent, the hairs 0.75–1.0 mm, appressed, weakly curved, eglandular; base symmetrical, cuneate or weakly decurrent; margin serrate, the basal 1/8–1/4 entire; apex symmetrical, cuspidate. Inflorescences 4–8 per stem, unisexual, staminate and pistillate inflorescences synchronous, born on separate stems; bracts 0.75 mm; bracteoles 0.5 mm. Staminate inflorescences 2 per axil, 17–22 mm, bearing 45–90 flowers in a loose cyme; peduncle 1/4 or less inflorescence length, 0.75 mm in diameter, glabrous, occasionally with cystoliths present; pedicels 0.50–1.5 mm, glabrous. Staminate flowers 1.5 × 1.5 mm immediately prior to anthesis, green-brown; tepals 4, 1.75 mm, valvate, fused for their basal 1/3, elliptic, glabrous, the subapical appendage less than 0.25 mm, corniculate, glabrous; stamens 4. Pistillate inflorescences 1 or 2 per axil, 8–13 mm, bearing 150–300 flowers in a loose <!--PageBreak--><!--PageBreak--><!--PageBreak--><!--PageBreak-->cyme; peduncle 1/4 to 1/3 inflorescence length, 0.75 mm in diameter, densely covered in cystoliths, cystoliths punctiform, glabrous; pedicels 0.25–0.75 mm, glabrous. Pistillate flowers 0.50–0.75 mm, tepals 3, unequal, glabrous, adaxial tepal 0.50–0.75 mm, oblong or ovate, the dorsal tepal appendage 0.50–0.75 mm, oblong, markedly thickened almost hood-like; the lateral tepals 0.375–0.50 mm, asymmetrically ovate. Infructescences 8–13 mm; peduncle 1/4 to 1/3 infructescence length; achenes 0.75× 0.675 mm, sub compressed, asymmetrically ellipsoid, the abaxial margin very narrowly thickened.</p><fig id="F1" position="float" orientation="portrait"><label>Figure 1.</label><caption><p><italic><tp:taxon-name>Pilea cavernicola</tp:taxon-name></italic>. <bold>A</bold> Habit <bold>B</bold> Close up of a pistillate inflorescence <bold>C</bold> Close up of a pistillate flower <bold>D</bold> Close up of staminate inflorescence <bold>E</bold> Close up of staminate flower. Based on Monro &amp; Wei 6669.</p></caption><graphic xmlns:xlink="http://www.w3.org/1999/xlink" xlink:href="PhytoKeys-019-051-g001.jpg" position="float" orientation="portrait" xlink:type="simple"/></fig><fig id="F2" position="float" orientation="portrait"><label>Figure 2.</label><caption><p><italic><tp:taxon-name>Pilea cavernicola</tp:taxon-name></italic>. <bold>A</bold> Staminate flowers B Habit showing cave floor substrate in the background C pistillate inflorescence and flowers. Images of <italic>Monro &amp; Wei 6669</italic>.</p></caption><graphic xmlns:xlink="http://www.w3.org/1999/xlink" xlink:href="PhytoKeys-019-051-g002.jpg" position="float" orientation="portrait" xlink:type="simple"/></fig><fig id="F3" position="float" orientation="portrait"><label>Figure 3.</label><caption><p>Habitats ofspecies described in this manuscript. <bold>A, B</bold> <italic><tp:taxon-name>Pilea cavernicola</tp:taxon-name></italic>, Yangzi cave, Fengshan County.Locality for <italic>Monro &amp; Wei 6669</italic> <bold>A</bold> Interior of cave <bold>B</bold> Exterior view of the cave <bold>C</bold> Habitat of<italic><tp:taxon-name>Pilea shizongensis</tp:taxon-name></italic>, Feng Huang Gu gorge, Shizong County. Locality for <italic>Monro &amp; Wei 6727</italic> <bold>D, E</bold> Habitat of <italic><tp:taxon-name>Pilea guizhouensis</tp:taxon-name></italic>, petaloid travertine wall of Malinghe Gorge <bold>E</bold> close-up of petaloid travertine formation, Locality for <italic>Monro &amp; Wei 6715</italic>.</p></caption><graphic xmlns:xlink="http://www.w3.org/1999/xlink" xlink:href="PhytoKeys-019-051-g003.jpg" position="float" orientation="portrait" xlink:type="simple"/></fig></tp:treatment-sec><tp:treatment-sec sec-type="Distribution"><title>Distribution.</title><p>North West Guangxi Province, ca 500–1000 m, caves in limestone karst, growing at any point from the back to the entrance of the cave, PAR 0.02-1.39 mmol/m2/sec (ca 0.04-2.78 % full daylight).</p></tp:treatment-sec><tp:treatment-sec sec-type="Etymology"><title>Etymology.</title><p>The species name refers to the cave-dwelling habit of this species.</p></tp:treatment-sec><tp:treatment-sec sec-type="Paratypes"><title>Paratypes.</title><p>CHINA: Guangxi Province: Fengshan County, Paoli Town, Sidui Village, Xibi cave, 740 m, <named-content xmlns:xlink="http://www.w3.org/1999/xlink" content-type="dwc:verbatimCoordinates" xlink:type="simple">024°24'38.5"N, 107°04'53.5"E</named-content> (DMS), 8 May 2010, <italic>A. K. Monro &amp; Y.G. Wei 6654</italic> (IBK, BM001001215, PE, MO).</p></tp:treatment-sec><tp:treatment-sec sec-type="Discussion"><title>Discussion.</title><p>Comparison of the holotype and paratype material with type specimens from the herbaria listed in the methods section recovered <italic><tp:taxon-name>Pilea scripta</tp:taxon-name></italic> (Buch.-Ham. ex D.Don) Wedd. and <italic><tp:taxon-name>Pilea gracilis</tp:taxon-name></italic> Handel-Mazzetti as most similar to <italic><tp:taxon-name>Pilea cavernicola</tp:taxon-name></italic>. <italic><tp:taxon-name>Pilea scripta</tp:taxon-name></italic> can be distinguished from <italic><tp:taxon-name>Pilea cavernicola</tp:taxon-name></italic> based on stem height, leaf shape, stipule shape, staminate tepal morphology and achene morphology as summarised in <xref ref-type="table" rid="T1">Table 1</xref>. <italic><tp:taxon-name>Pilea gracilis</tp:taxon-name></italic> can be distinguished from <italic><tp:taxon-name>Pilea cavernicola</tp:taxon-name></italic> based on leaf shape, stipule morphology, staminate and pistillate inflorescence morphology and achene morphology as summarised in <xref ref-type="table" rid="T2">Table<!--PageBreak--> 2</xref>.</p><p>Pilea cavernicola falls within <xref ref-type="bibr" rid="B9">Weddell’s (1869)</xref> Dentatae-Gerontogeae subdivision and <xref ref-type="bibr" rid="B1">Chen’s (1982)</xref> Urticella Section of the genus.</p><p><bold>Conservation status.</bold> Using IUCN criteria (<xref ref-type="bibr" rid="B4">IUCN 2001</xref>) <italic><tp:taxon-name>Pilea cavernicola</tp:taxon-name></italic> is considered Vulnerable (VU). <italic><tp:taxon-name>Pilea cavernicola</tp:taxon-name></italic> is known from only two localities (IUCN criteria D2, number of locations &lt;5). At these localities the populations of this species comprises ca 100-200 mature individuals (IUCN criteria D1, number of mature individuals &lt;1000). Using the IUCN methodology our Global Conservation Assessment for <italic><tp:taxon-name>Pilea cavernicola</tp:taxon-name></italic> is Vulnerable (VU)based on criteria D1 and D2: population size and number of locations combined with a plausible future threat that could drive this taxon to Endangered in a very short time. Plausible threats include the location of both caves at the edge of agricultural land, the use of the entrance of one of the cave localities (Yangzi cave) to cultivate medicinal plants (<italic><tp:taxon-name>Corydalis</tp:taxon-name></italic> sp.), requiring the terracing and tilling of the substrate. In addition mining is growing rapidly in the whole region and any localities close to roads are vulnerable to exploitation.</p><table-wrap id="T1" position="float" orientation="portrait"><label>Table 1.</label><caption><p>XX</p></caption><table><tbody><tr><th rowspan="1" colspan="1"><bold>Characters</bold></th><th rowspan="1" colspan="1"><italic><tp:taxon-name>Pilea cavernicola</tp:taxon-name></italic></th><th rowspan="1" colspan="1"><italic><tp:taxon-name>Pilea scripta</tp:taxon-name></italic></th></tr><tr><td rowspan="1" colspan="1">Stem height</td><td rowspan="1" colspan="1">to 50 cm</td><td rowspan="1" colspan="1">to 1.5 m</td></tr><tr><td rowspan="1" colspan="1">Leaf shape</td><td rowspan="1" colspan="1">ovate</td><td rowspan="1" colspan="1">elliptic or oblong-lanceolate</td></tr><tr><td rowspan="1" colspan="1">Stipule morphology</td><td rowspan="1" colspan="1">ovate with conspicuous auriculate base</td><td rowspan="1" colspan="1">triangular with deltate base</td></tr><tr><td rowspan="1" colspan="1">Staminate tepal morphology</td><td rowspan="1" colspan="1">not conspicuously ribbed</td><td rowspan="1" colspan="1">conspicuously ribbed</td></tr><tr><td rowspan="1" colspan="1">Achene morphology</td><td rowspan="1" colspan="1">sub compressed asymmetrical ellipsoid, the surface smooth</td><td rowspan="1" colspan="1">compressed asymmetrical ovoid, the surface verrucose</td></tr></tbody></table></table-wrap><table-wrap id="T2" position="float" orientation="portrait"><label>Table 2.</label><caption><p>XX</p></caption><table><tbody><tr><th rowspan="1" colspan="1"><bold>Characters</bold></th><th rowspan="1" colspan="1"><italic><tp:taxon-name>Pilea cavernicola</tp:taxon-name></italic></th><th rowspan="1" colspan="1"><italic><tp:taxon-name>Pilea gracilis</tp:taxon-name></italic></th></tr><tr><td rowspan="1" colspan="1">Leaf shape</td><td rowspan="1" colspan="1">ovate, apex cuspidate</td><td rowspan="1" colspan="1">elliptic or elliptic-lanceolate, apex acuminate or caudate-acuminate</td></tr><tr><td rowspan="1" colspan="1">Stipule morphology</td><td rowspan="1" colspan="1">ovate with conspicuous auriculate base, 2.5–4.0 mm</td><td rowspan="1" colspan="1">triangular with deltate base, ca 1 mm</td></tr><tr><td rowspan="1" colspan="1">Staminate inflorescence</td><td rowspan="1" colspan="1">17–22 mm</td><td rowspan="1" colspan="1">20–50 mm</td></tr><tr><td rowspan="1" colspan="1">Pistillate inflorescence</td><td rowspan="1" colspan="1">8–13 mm</td><td rowspan="1" colspan="1">20–50 mm</td></tr><tr><td rowspan="1" colspan="1">Achene morphology</td><td rowspan="1" colspan="1">the surface smooth</td><td rowspan="1" colspan="1">the surface verrucose or verrucose-spinulose</td></tr></tbody></table></table-wrap></tp:treatment-sec><ref-list><ref id="B9"><mixed-citation xmlns:xlink="http://www.w3.org/1999/xlink" xlink:type="simple"><person-group><name name-style="western"><surname>Weddell</surname><given-names>HA</given-names></name></person-group> (<year>1869</year>)<source><italic>Pilea</italic>. In: deCandolle ALLP (Ed) Prodromus 16(1), Treuttel and Wurtz, Paris, 104–163.</source></mixed-citation></ref><ref id="B1"><mixed-citation xmlns:xlink="http://www.w3.org/1999/xlink" xlink:type="simple"><person-group><name name-style="western"><surname>Chen</surname><given-names>CJ</given-names></name></person-group> (<year>1982</year>)<article-title> A monograph of <italic>Pilea</italic> (Urticaceae) in China.</article-title><source>Bulletin of Botanical Research Harbin </source><volume>2</volume> (<issue>3</issue>): <fpage>1</fpage>-<lpage>132</lpage>.</mixed-citation></ref><ref id="B4"><mixed-citation xmlns:xlink="http://www.w3.org/1999/xlink" xlink:type="simple"><person-group><name name-style="western"><surname>International Union for Conservation of Nature and Natural Resources Species Survival Commission</surname></name></person-group> (<year>2001</year>)<source> IUCN Red List Categories: Version 3.1.</source><publisher-name>International Union for Conservation of Nature and Natural Resources</publisher-name>, <publisher-loc>Gland and Cambridge</publisher-loc>, <lpage>70</lpage> pp.</mixed-citation></ref></ref-list></tp:taxon-treatment>
